# Supplementary material for: Flavylium-Based Hypoxia-Responsive Probe for Cancer Cell Imaging
Source: Molecules. 2021 Aug 15;26(16):4938. doi: 10.3390/molecules26164938 (PMC8400153; doi:10.3390/molecules26164938)
Supplement: Supplementary file 1 [file molecules-26-04938-s001.zip]

Archive with 8 entries (8 files):
- Hypoxia (60-120 min).avi
- __MACOSX/._Hypoxia (60-120 min).avi
- Hypoxia (after 15 min)-red.avi
- __MACOSX/._Hypoxia (after 15 min)-red.avi
- Normoxia (60-120).avi
- __MACOSX/._Normoxia (60-120).avi
- Supporting information_proof.pdf
- __MACOSX/._Supporting information_proof.pdf
